# Supplementary material for: Comparative analysis of miRNA expression during the development of insects of different metamorphosis modes and germ-band types
Source: BMC Genomics. 2017 Oct 11;18:774. doi: 10.1186/s12864-017-4177-5 (PMC5637074; doi:10.1186/s12864-017-4177-5)
Supplement: Supplementary file 2 — Description of the 67 miRNAs newly identified in Blattella germanica. (XLS 41 kb) [file 12864_2017_4177_MOESM2_ESM.xls]

## Sheet: Sheet1
Table S2. Description of the 67 miRNAs newly identified in B. germanica. For each miRNA, we show the GenBank accession number, the miRNA name, the miRNA family, the coordinates of the miRNA precursor, the precursor sequence, the mature and star sequences, the identification of the mature (3p or 5p) arm, and the number of reads in each arm. The miRNA genes from the MIR-309 family, which is known i…
GenBank accession	miRNA gene	Family	Precursor coordinates	Precursor sequence	Mature sequence	Star sequence	Mature arm	Mature arm reads	Star arm reads
MF574891	Mir-309a	MIR-309	Scaffold251:54419..54479:-	TGGTAGTGACTTCCCAAGTGATGTTACATTCTAAATTCATCACTGGAAAGGCAATATCATT	TCACTGGAAAGGCAATATCATT	TGGTAGTGACTTCCCAAGTGATG	3p	290	78
MF574892	Mir-309b	MIR-309	Scaffold251:54684..54742:-	GATAGTGACTCCCCAAGTGATGCTACATTCTGAACGTATCACTGGGAAGACATTATCGT	TCACTGGGAAGACATTATCGT	GATAGTGACTCCCCAAGTGATGC	3p	12166	393
MF574893	Mir-309c	MIR-309	Scaffold251:55569..55627:-	GATAGTGACTTCCCAGGTGATGCTATATTCTGAATTCATCACTGGGAAGACATTATCGT	TCACTGGGAAGACATTATCGT	GATAGTGACTTCCCAGGTGATG	3p	12164	1374
MF574894	Mir-309d	MIR-309	Scaffold251:59310..59367:-	AGTGGATTCTTTCTTGGGAATGAGAACAACATATCCATCACCGGAAGGAATCCACAGT	ATCACCGGAAGGAATCCACAGT	AGTGGATTCTTTCTTGGGAATGA	3p	1975	2107
MF574835	Mir-bg10	MIR-bg10	Scaffold1079:642440..642496:-	AGGGCAATGATATGGACGAGGTTATAATATACTCCTTCGTTCTAATCATTGCCATCT	TTCGTTCTAATCATTGCCATCT	AGGGCAATGATATGGACGAGGT	3p	1018	91
MF574836	Mir-bg11	MIR-bg11	Scaffold111:116999..117060:-	TGGTGATTTTCAATACTGTATGCCGTAACTGTAAACAGGCAAACTGTTTGAAAATTACGTCC	AAACTGTTTGAAAATTACGTCC	TGGTGATTTTCAATACTGTATG	3p	39	3
MF574842	Mir-bg12	MIR-bg12	Scaffold1258:282732..282790:+	AATGGATATCTCAAGCAGTACTTAAATGTAATAAGAGTACTGTAAGGGATATCTGTCTC	TACTGTAAGGGATATCTGTCTC	AATGGATATCTCAAGCAGTACT	3p	433	155
MF574843	Mir-bg13	MIR-bg13	Scaffold1258:288499..288557:+	TAAAGCATAGAGTTAATTGAGCATTTTTCTTCGCTGCTCATTGACTGCTATTCTTTAAA	TAAAGCATAGAGTTAATTGAGC	TCATTGACTGCTATTCTTTAAA	5p	27	30
MF574844	Mir-bg14	MIR-bg14	Scaffold13:1395332..1395388:-	AAGGAAAGCTTAGGCGTATGTTAGTTCATTTAAACCTACGCCTGATGCTTTCCCAAT	CCTACGCCTGATGCTTTCCCAAT	AAGGAAAGCTTAGGCGTATGT	3p	27	152
MF574849	Mir-bg15	MIR-bg15	Scaffold1359:437486..437548:+	GACAGTATATCATTGGACAGCAGTGGAATCCCCTACATCTGCTGTCCAATGCTATACTGATCG	GACAGTATATCATTGGACAGCA	CTGTCCAATGCTATACTGATCG	5p	75	26
MF574855	Mir-bg16	MIR-bg16	Scaffold1467:168609..168668:-	TGTCCAATCAATTTAGTAGATATTTGTAATTTATATCGTCTACAAAGTTGATTCGACAGT	TCTACAAAGTTGATTCGACAGT	TGTCCAATCAATTTAGTAGATA	3p	29	5
MF574864	Mir-bg17	MIR-bg17	Scaffold1634:364257..364318:-	TTCAGGATGTGTTGGGAGTAAAGAGTCAACTATTCACTTCTGCTACCGAAACATCCTGAATT	TGCTACCGAAACATCCTGAATT	TTCAGGATGTGTTGGGAGTAAA	3p	223	12
MF574867	Mir-bg18	MIR-bg18	Scaffold167:1457008..1457065:+	TCATTTTTGCAATTTCTGAAATTGTAGTTTTAACAATTGCATAGTTGCAAAAGTGATC	TCATTTTTGCAATTTCTGAAAT	TGCATAGTTGCAAAAGTGATC	5p	28	3
MF574868	Mir-bg19	MIR-bg19	Scaffold17028:1940..1998:+	TTCAGTTCTCTTTACCTTTTACTTTGAATTTGATTAGTAAAGGGCTAAGATGACTGGCA	TTCAGTTCTCTTTACCTTTTACT	TAAAGGGCTAAGATGACTGGCA	5p	722	47
MF574872	Mir-bg20	MIR-bg20	Scaffold198:778779..778839:+	CATATAAATTGTCTGCGACACTCATTGAATTACTACGGGTGTCGCGGTCATTTTATTTGGA	CATATAAATTGTCTGCGACACT	TGTCGCGGTCATTTTATTTGGA	5p	170	99
MF574873	Mir-bg21	MIR-bg21	Scaffold1993:233581..233636:-	TAGGGGTGCTGCTTTATTTGTTAGATAATTCAATTACGATAAAGCAGCACCTTTGA	TACGATAAAGCAGCACCTTTGA	TAGGGGTGCTGCTTTATTTGTTAG	3p	62	8
MF574877	Mir-bg22	MIR-bg22	Scaffold2024:143582..143641:-	TCGTAACCGTAGCCCCTGGTTACAGTAAATAATTCGTTAACCAGAGTTACCGTTACGATT	TCGTAACCGTAGCCCCTGGTTA	ACCAGAGTTACCGTTACGATT	5p	57	11
MF574878	Mir-bg23	MIR-bg23	Scaffold2024:154683..154741:-	ATTAAGTATCAGATACGTCAAGCAGTGTCTTTAAATGCTACGTATCAGACACTTAATAG	CTACGTATCAGACACTTAATAG	ATTAAGTATCAGATACGTCAAGCA	3p	626	5
MF574881	Mir-bg24	MIR-bg24	Scaffold2152:35530..35590:+	TCATTAAAACCATCAATATATGTGGAACAAGAAGCGACATATGTTAATGGTTTTAATGAGG	TATGTTAATGGTTTTAATGAGG	TCATTAAAACCATCAATATATG	3p	392	28
MF574884	Mir-bg25	MIR-bg25	Scaffold229:724164..724224:-	CATATAAATTGTCCGCGACACTCATTGAATTACTACGGGTATCGCGGCAAATTATTTGGAA	TATCGCGGCAAATTATTTGGAA	CATATAAATTGTCCGCGACACT	3p	37	12
MF574885	Mir-bg26	MIR-bg26	Scaffold23:2384032..2384090:+	ACAGGAAGGTGGAGCCAGATACAGAATTGTAATACTGTAACGGTCCCACTTTTTTGTTG	TAACGGTCCCACTTTTTTGTTG	ACAGGAAGGTGGAGCCAGATACA	3p	92	8
MF574886	Mir-bg27	MIR-bg27	Scaffold23:2398649..2398707:+	ACAGGAAAGTGGAGCCCGATATAGAATTGTAATACTGTCTCAGTCTCACTTTCTTGTTG	TCTCAGTCTCACTTTCTTGTTG	ACAGGAAAGTGGAGCCCGATATA	3p	39	20
MF574887	Mir-bg28	MIR-bg28	Scaffold23:2399950..2400006:+	CAGGACAGTGGAGCCAGATACAGAATTGTAATACTGTGCTGGACCCACTATTCTGCT	TGCTGGACCCACTATTCTGCT	CAGGACAGTGGAGCCAGATACA	3p	35	7
MF574889	Mir-bg29	MIR-bg29	Scaffold23:3668200..3668262:+	GACGAGAGCTTTCGCGGCTGGTGTTTACACTCGAGTACCACGGGCCGCCAAAGCCCTTGGAGA	GACGAGAGCTTTCGCGGCTGGTG	CGGGCCGCCAAAGCCCTTGGAGA	5p	14545	34
MF574897	Mir-bg30	MIR-bg30	Scaffold261:1730729..1730787:+	TCCTGTATACCTGCAACTCGTAGACCTAAATTCGATACTCGTTGCTTGTATATAGTTAT	TCCTGTATACCTGCAACTCGTA	CTCGTTGCTTGTATATAGTTAT	5p	720	26
MF574899	Mir-bg31	MIR-bg31	Scaffold2861:30074..30133:-	TACCATATTGTCTGCAGTTCAGATTGATGTATAAATTCTGACCGTGAACAATATGGTACT	TACCATATTGTCTGCAGTTCAGA	TGACCGTGAACAATATGGTACT	5p	445	3
MF574900	Mir-bg32	MIR-bg32	Scaffold2861:31745..31804:-	TACGATAATGTCTGTGGCTCAGATTGGTGTATAAATTCTGACCGTGGACAATATGGTACT	TACGATAATGTCTGTGGCTCAGA	TGACCGTGGACAATATGGTACT	5p	3370	489
MF574901	Mir-bg33a	MIR-bg33	Scaffold2861:33526..33586:-	TATCTTATTGTCTGGGGCTCAGATTGGTGTATAAATTCTGACCGTGGCCAATATGATACGG	TATCTTATTGTCTGGGGCTCAGA	TGACCGTGGCCAATATGATACGG	5p	1207	509
MF574972	Mir-bg33b	MIR-bg33	Scaffold721:330871..330930:+	TATCTTATTGTCTGGGGCTCAGATTGGTGTATAAATTCTGACCGTGGCCAATATGGTACG	TATCTTATTGTCTGGGGCTCAGA	TGACCGTGGCCAATATGGTACG	5p	1207	3
MF574898	Mir-bg34a	MIR-bg34	Scaffold2861:6182..6238:-	ACGTTGTAACTTGTGTAAATTATGATGTAAGATATAATTACACTTGTTACGACCGGA	ACGTTGTAACTTGTGTAAATTAT	AATTACACTTGTTACGACCGGA	5p	1608	61
MF574973	Mir-bg34b	MIR-bg34	Scaffold721:343483..343539:+	ACGTTGTAACTTGTGTAAATTATGATGTAAGATATAATTACACTTGTTACGACCGGA	ACGTTGTAACTTGTGTAAATTAT	AATTACACTTGTTACGACCGGA	5p	1608	61
MF574974	Mir-bg34c	MIR-bg34	Scaffold721:343954..344010:+	ACGTTGTAACTTGTGTAAATTATGATGTAAGATATAATTACACTTGTTACGACCGGA	ACGTTGTAACTTGTGTAAATTAT	AATTACACTTGTTACGACCGGA	5p	1608	61
MF574903	Mir-bg35	MIR-bg35	Scaffold306:328479..328537:+	ATATAAATTGTCCGCTTTCTGCGGTGTTTTCATGTCTGCGTCACGGACAATTTATATGG	GCGTCACGGACAATTTATATGG	ATATAAATTGTCCGCTTTCTGC	3p	131	63
MF574906	Mir-bg36	MIR-bg36	Scaffold3298:41944..42003:+	CAGTCATGATGTTGATGATGTCATGAAATCAATATTGACATTATCATCATCCTGATTGTC	CATTATCATCATCCTGATTGTC	CAGTCATGATGTTGATGATGTCA	3p	73	2
MF574912	Mir-bg37a	MIR-bg37	Scaffold36:353132..353189:-	ACTCGAACACCGGTTCCGAAACAATAAATTGAGTTTGTTCGGACTGGTGTTAGAGACG	TTCGGACTGGTGTTAGAGACG	ACTCGAACACCGGTTCCGAAAC	3p	36713	54
MF574920	Mir-bg37b	MIR-bg37	Scaffold36:372564..372620:-	ACTCGAATACCAGTCCTGAACAATAAATTGAGTTTGTTCGGACTGGTGTTAGAGACG	TTCGGACTGGTGTTAGAGACG	ACTCGAATACCAGTCCTGAACA	3p	36713	1282
MF574922	Mir-bg37c	MIR-bg37	Scaffold36:375207..375265:-	ACTCTGAACACCAGTTCCGGAACGATAAATTGAGTTTGTTCTGACTGGTGTTAGAGACG	TTCTGACTGGTGTTAGAGACG	ACTCTGAACACCAGTTCCGGAACG	3p	291	19
MF574923	Mir-bg37d	MIR-bg37	Scaffold36:376101..376157:-	ACTCGAATACCAGTCCTGAACAATAAATTGAGTTTGTTCGGACTGGTGTTAGAGACG	TTCGGACTGGTGTTAGAGACG	ACTCGAATACCAGTCCTGAACA	3p	36713	1282
MF574913	Mir-bg38a	MIR-bg38	Scaffold36:358378..358436:-	GAATTGATCACCTGTCTTTAGCAATGAATATAATGTGTTAAAGCAGATGGTTAATGCAA	GAATTGATCACCTGTCTTTAGCA	TTAAAGCAGATGGTTAATGCAA	5p	396	9
MF574916	Mir-bg38b	MIR-bg38	Scaffold36:364908..364966:-	GAATTGATCACCTGTCTTTAGCAATGAATATAATGTGTTAAAGCAGATGGTTAATGCAA	GAATTGATCACCTGTCTTTAGCA	TTAAAGCAGATGGTTAATGCAA	5p	396	9
MF574918	Mir-bg38c	MIR-bg38	Scaffold36:370587..370645:-	GAATTGATCACCTGTCTTTAGCAATGAATATAATGTGTTAAAGCAGATGGTTAATGCAA	GAATTGATCACCTGTCTTTAGCA	TTAAAGCAGATGGTTAATGCAA	5p	396	9
MF574914	Mir-bg39a	MIR-bg39	Scaffold36:360675..360730:-	GCTCGAACTCGAGTCTGAACGATAAATTTAATTTGTTCAAACTTTTGTCCGAGTCT	TTCAAACTTTTGTCCGAGTCT	GCTCGAACTCGAGTCTGAACG	3p	36	9
MF574917	Mir-bg39b	MIR-bg39	Scaffold36:368803..368858:-	GCTCGAACTCGAGTCTGAACGATAAATTTAATTTGTTCAAACTTTTGTCCGAGTCT	TTCAAACTTTTGTCCGAGTCT	GCTCGAACTCGAGTCTGAACG	3p	36	9
MF574915	Mir-bg40a	MIR-bg40	Scaffold36:362920..362975:-	GCTCGAACTCAAGTCTGAACGATAAATTTAATTTGTTCAAACTTTTGTCCGAGTCT	GCTCGAACTCAAGTCTGAACG	TTCAAACTTTTGTCCGAGTCT	5p	3114	36
MF574919	Mir-bg40b	MIR-bg40	Scaffold36:372113..372168:-	CCTCGAACTCAAGTCTGAACGATGAATTTAATTTGTTCAAATTTTTGTCCGAGTCT	CCTCGAACTCAAGTCTGAACG	TTCAAATTTTTGTCCGAGTCT	5p	4668	37
MF574921	Mir-bg40c	MIR-bg40	Scaffold36:374701..374756:-	CCTCGAACGCAAGTCTGAACGATGAATTTAATTTGTTCAAACTTTTGTCCGAGTCT	CCTCGAACGCAAGTCTGAACG	TTCAAACTTTTGTCCGAGTCT	5p	2174	36
MF574924	Mir-bg41	MIR-bg41	Scaffold36:382631..382689:-	AATCTGCCAATGGTTTTTTCACATTTATTTAAAAAATGTGAAATCTAGGGGCAGATTAT	TGTGAAATCTAGGGGCAGATTAT	AATCTGCCAATGGTTTTTTCACATT	3p	65	2
MF574937	Mir-bg42	MIR-bg42	Scaffold478:1160471..1160529:+	ATATAAATTGTCCGCGTTCTGCGGTGTTTTCATGTCTGCGACGCGGACAATTTATATGG	CGACGCGGACAATTTATATGG	ATATAAATTGTCCGCGTTCTG	3p	89	151
MF574939	Mir-bg43	MIR-bg43	Scaffold502:264890..264947:-	TCTGCGACAATTTACTGTTAGGTGGAAATAATTCTCTGACAGTCATTTGTAGCAGTAT	TCTGCGACAATTTACTGTTAGG	TGACAGTCATTTGTAGCAGTAT	5p	218	111
MF574940	Mir-bg43	MIR-bg43	Scaffold502:278928..278985:-	TCTGCGACAATTTACTGTTAGGTGGAAATAAATCTCTAACAGTCATTTGTAGCAGTAT	TCTGCGACAATTTACTGTTAGG	TAACAGTCATTTGTAGCAGTAT	5p	218	10
MF574952	Mir-bg44	MIR-bg44	Scaffold640:943544..943603:-	AGGATAGGTTGTCAGAACTTGGTTTGAAAAATTATTGCCAAGTCTGCAACTGATTTCTGT	CAAGTCTGCAACTGATTTCTGT	AGGATAGGTTGTCAGAACTTGGT	3p	15	12
MF574955	Mir-bg45a	MIR-bg45	Scaffold7:2362599..2362654:+	CCAGAGAGGAGAAAGACGAGCATATTTCAAGTTGCCAGTCTTACCCCTCTTTGTTT	CCAGTCTTACCCCTCTTTGTTT	CCAGAGAGGAGAAAGACGAGCAT	3p	83	15
MF574957	Mir-bg45b	MIR-bg45	Scaffold7:2363877..2363933:+	CCAGAGAGGAGAAAGACGAGCATATTTCAAGTTGCCAGTCTTACCCCTCTTTGTTT	CCAGTCTTACCCCTCTTTGTTT	CCAGAGAGGAGAAAGACGAGCAT	3p	83	15
MF574956	Mir-bg46	MIR-bg46	Scaffold7:2363272..2363330:+	TACGAGGAGCAGTGAGAAGAGCATATTTTAAAGTTGCACTTTTCACTATTACTTGTATG	CACTTTTCACTATTACTTGTATG	TACGAGGAGCAGTGAGAAGAGCA	3p	35	8
MF574954	Mir-bg47	MIR-bg47	Scaffold7:519675..519733:-	TTGGAATCATTGTGGATCAGTTGTTTGTTACAAAAACTGATCTACATTGTTTCCAGCCA	TTGGAATCATTGTGGATCAGTT	CTGATCTACATTGTTTCCAGCCA	5p	421	3
MF574967	Mir-bg48	MIR-bg48	Scaffold721:267940..267997:+	AATGCTGTTTATGCCCAATTCTGAGTGTTTGGTAGGACTGGGCATACAAGAGCGTTAT	GACTGGGCATACAAGAGCGTTAT	AATGCTGTTTATGCCCAATTCT	3p	39	2
MF574968	Mir-bg49	MIR-bg49	Scaffold721:275399..275457:+	TCTGGAGGACGAAGCATAACATTTAATATTAAAGGTTGTTATGCTTTACTCTTCAGCCG	TTATGCTTTACTCTTCAGCCG	TCTGGAGGACGAAGCATAACA	3p	80	62
MF574970	Mir-bg50	MIR-bg50	Scaffold721:280621..280677:+	AAAGTAAGGTTCTGCATAAACTTTTTACTTAAATAGTGTATGCATAACTTTACTACC	AAAGTAAGGTTCTGCATAAACTT	GTGTATGCATAACTTTACTACC	5p	639	2
MF574969	Mir-bg51a	MIR-bg51	Scaffold721:277459..277517:+	AGAGTCAAGTTATGCATAGACTTTGTTCATAAAAAAGTTTATGCATTGTTTGACTTTCT	TTTATGCATTGTTTGACTTTCT	AGAGTCAAGTTATGCATAGACT	3p	1151	2
MF574971	Mir-bg51b	MIR-bg51	Scaffold721:281984..282044:+	ACGGTATGGTGCTGCATAAGCCTATACTTTCAATATGGTTTATGCTGTACTATATTGTTTT	TTTATGCTGTACTATATTGTTTT	ACGGTATGGTGCTGCATAAGCC	3p	493	4
MF574984	Mir-bg52	MIR-bg52	Scaffold890:254770..254835:+	TCGGGTTCTGCTGCATTGAGTTGCTTACTGCTGACGTTTCAGCAATCAGCGTGACAGAACTTGGGC	AATCAGCGTGACAGAACTTGGGC	TCGGGTTCTGCTGCATTGAGTTGC	3p	62	7
MF574987	Mir-bg53	MIR-bg53	Scaffold904:593427..593486:-	TGGACTTCATCCTCAGGGATTCGTTGTTCTGCTGTAGAACTCTAGAAGATGAAGGCCATG	TGGACTTCATCCTCAGGGATTC	ACTCTAGAAGATGAAGGCCATG	5p	37	13
MF574990	Mir-bg54	MIR-bg54	Scaffold975:455222..455280:-	ATATAAATTGTCCGCGTTCTGCGCAGTTTTCATTTCTGCGACGCGGACAATTTATATGG	GCGACGCGGACAATTTATATGG	ATATAAATTGTCCGCGTTCTG	3p	90	148
MF574995	Mir-bg55	MIR-bg55	Scaffold999:587752..587811:-	GTTGGTAAATATGTTATGGGCTATGTTAACCATATTAGTACCGAGCATGTTTACCAACAA	TACCGAGCATGTTTACCAACAA	GTTGGTAAATATGTTATGGGCT	3p	66	4
MF574996	Mir-bg56	MIR-bg56	Scaffold999:611551..611606:-	TAAGGACTATGAAGCATGCGTTTTTATTAAATAAACGCATGCAACGTAGACCTTAT	TAAGGACTATGAAGCATGCGTTT	ACGCATGCAACGTAGACCTTAT	5p	154	8
MF574997	Mir-bg57	MIR-bg57	Scaffold999:624670..624729:-	TAAGGCTCATATGCGCAAGACTATGTTAATGATATTAGTTTTGATCATGTAAGCCTTTAT	TAAGGCTCATATGCGCAAGACT	TTTTGATCATGTAAGCCTTTAT	5p	129	49
MF574998	Mir-bg58	MIR-bg58	Scaffold999:634786..634845:-	TCGGGTAGTTATGTTTAGTACTATGTGAATAATATTAGTAATGAACATAATTACCTATAT	TCGGGTAGTTATGTTTAGTACT	TAATGAACATAATTACCTATAT	5p	233	7
