# Supplementary material for: Comparative analysis of miRNA expression during the development of insects of different metamorphosis modes and germ-band types
Source: BMC Genomics. 2017 Oct 11;18:774. doi: 10.1186/s12864-017-4177-5 (PMC5637074; doi:10.1186/s12864-017-4177-5)
Supplement: Supplementary file 3 — Read counts of each miRNA gene in the Blattella germanica stage-libraries studied. (XLS 56 kb) [file 12864_2017_4177_MOESM3_ESM.xls]

## Sheet: miRNA_table_genome_precs
Table S3. Read counts of each miRNA gene in the two replicates of each of the eleven Blattella germanica stage-libraries studied.
microRNA gene	NFE	NFE_2	ED0	ED0_2	ED1	ED1_2	ED2	ED2_2	ED6	ED6_2	ED13	ED13_2	N1	N1_2	N3	N3_2	N5	N5_2	N6	N6_2	Adult	Adult_2
bantam	9371	2734	181	86	170	189	1600	714	8519	7438	63208	57407	147137	66435	75570	42400	36675	28072	36155	19235	28570	11348
let-7	3540	1001	53	22	29	24	17	10	48	71	1609	1132	1090	486	1074	844	3394	2515	7215	7395	2759	2101
Mir-1	3334	2348	299	60	129	151	123	36	9639	4300	122499	89644	395709	69384	97969	55173	168629	57194	144008	130664	87676	30095
Mir-10	1653	2907	138	34	52	172	1486	705	27403	25149	124651	70736	100014	48794	37556	28399	28905	21912	31828	36478	16246	10693
Mir-100	30080	15385	1131	1477	899	1644	568	205	26271	11832	84230	33607	61552	15118	37426	20487	58157	25353	110906	96389	58981	21810
Mir-1000	1	0	0	0	2	1	15	2	8	19	394	115	214	100	92	63	11	22	16	10	11	2
Mir-11	2965	254	92	18	120	75	2970	929	1880	1640	13031	3551	2315	944	1768	1228	479	711	590	509	593	193
Mir-1175	1	0	2	1	1	0	1	0	2	3	51	11	170	53	188	149	91	219	83	50	231	104
Mir-12	283	24	6	0	4	0	159	45	71	93	1417	514	380	293	1407	962	278	829	432	268	505	158
Mir-124	6	4	2	3	5	6	18	17	158	98	1791	1195	1256	676	379	370	105	119	94	71	45	20
Mir-125	2243	468	599	211	789	312	279	62	505	499	7130	2740	3196	920	2114	1541	1856	2004	4976	4207	3073	907
Mir-133	11	6	2	0	2	0	1	1	3	7	2862	981	1044	588	830	1406	292	1087	356	321	289	133
Mir-137	4	0	2	0	0	0	1	0	6	9	1671	642	812	275	321	349	63	106	64	46	56	26
Mir-13a	930	34	34	19	50	33	2474	209	1007	582	23316	2604	4462	1286	4420	1593	747	789	2879	1028	996	232
Mir-13b	426	24	14	0	18	5	470	128	289	493	5206	2417	1436	679	1136	787	246	516	537	207	345	124
Mir-14	13979	2225	562	115	239	139	178	69	10	43	35075	33494	32929	21192	18370	29219	10071	21127	14954	14396	5776	2754
Mir-184	2383	7053	192	200	88	265	868	873	25781	12715	60093	64242	77144	50739	39567	19051	44910	12691	26250	19076	15209	7210
Mir-190	280	24	21	1	18	4	182	19	114	193	9461	1409	1619	411	1185	1101	218	612	319	281	284	83
Mir-193	3	1	2	2	0	1	3	0	2	8	692	324	599	182	581	537	248	363	274	230	70	28
Mir-2001	1	0	0	0	0	0	1	0	3	5	19	6	43	15	106	45	39	42	61	16	60	14
Mir-210	0	0	0	0	0	0	0	0	1	0	236	131	308	103	157	130	34	66	63	30	44	8
Mir-216a	15908	4188	302	196	334	238	1062	290	5548	1435	17203	11315	70692	15043	35938	10465	24140	7708	33617	13654	42597	9707
Mir-216b	15141	3851	145	85	133	114	2099	838	8437	3116	19766	14716	45005	16489	35015	18051	28445	13744	23069	14298	37051	10920
Mir-219	1	1	2	1	2	5	1	3	27	13	202	110	155	66	36	23	14	3	3	3	3	0
Mir-22	9	6	7	0	2	0	1	0	5	2	35	22	23	8	63	34	38	50	52	20	44	7
Mir-252a	11	8	6	1	0	2	58	11	124	198	7322	2500	2674	940	1636	1286	422	706	589	414	398	131
Mir-252b	46	2	25	12	3	13	13530	1839	37111	26710	62368	12974	2119	422	2388	1306	810	1099	1142	714	1240	208
Mir-275	13722	5032	485	121	359	149	6847	3212	2725	6636	32530	17920	14249	8130	13545	15231	6425	14236	10160	8949	4873	1850
Mir-276	184078	33859	2848	847	898	1358	911	442	44539	64763	800838	387562	394035	218975	182341	158259	87908	129994	149554	129433	73815	43641
Mir-2765	30	27	23	8	40	4	308	145	850	1260	17059	10598	254	191	576	301	1226	1240	1313	978	260	98
Mir-277	258	15	13	0	11	0	21	4	31	44	5300	2662	7090	1766	4320	4266	2480	4402	3487	2594	3711	885
Mir-278	428	140	15	2	7	5	46	8	148	223	3890	1810	4891	2789	5029	5891	1220	3710	2341	2366	1216	558
Mir-279	570	131	63	31	123	113	1025	233	806	354	2914	1303	2727	999	1684	1188	794	724	1107	555	640	209
Mir-2796	76	31	11	0	1	8	5	2	40	43	6714	4385	11533	3795	3596	4786	1045	1892	1118	1390	549	224
Mir-279a	11495	1457	888	246	708	371	13181	2974	8196	6494	70248	35420	45076	15093	12342	8097	7600	5613	14169	7859	5842	1714
Mir-279b	11879	1757	880	288	756	411	15861	3745	9625	7201	72333	36469	45892	15595	12582	8195	7845	5628	14398	8075	5987	1777
Mir-279c	440	91	11	18	35	43	1103	404	612	392	2026	1469	1698	722	697	356	409	252	567	191	341	103
Mir-279d	5756	870	347	141	413	269	9302	2709	4594	5351	47731	25250	19032	9488	8535	7311	4236	5604	8193	5667	3441	1459
Mir-279e	932	103	58	29	83	61	865	296	873	483	3937	2081	4317	1469	1548	863	787	654	1000	479	888	222
Mir-281	1361	1266	159	60	40	48	40	6	640	894	6990	10178	17085	14245	15102	11063	13703	11322	19287	11571	14763	10264
Mir-282	0	0	1	0	2	0	9	9	0	2	10	2	14	12	12	6	7	13	6	2	5	4
Mir-29b	0	0	0	0	0	0	4	4	8	17	72	35	64	13	22	13	6	18	17	4	4	1
Mir-2a	195	17	5	3	13	7	373	77	586	368	4296	1317	1437	488	873	702	310	337	341	204	279	79
Mir-2b	172	30	13	4	8	5	357	67	547	342	3998	1205	1426	369	931	633	295	329	319	178	306	61
Mir-2c	238	18	24	9	30	7	318	60	436	374	5787	1527	1789	509	1185	978	320	540	402	260	468	96
Mir-3049	0	0	2	0	0	2	3	1	1	7	288	274	119	111	51	68	10	21	6	10	4	7
Mir-305	4442	2876	46	13	50	64	7509	2501	6458	2996	8056	4341	6146	2082	7656	5392	5360	4041	4158	2431	1967	691
Mir-306	3140	1032	800	1232	1218	2084	3186	1165	5950	2383	9949	9152	11456	6659	13306	3542	21113	2287	7206	2110	4896	1410
Mir-309a	0	0	0	0	0	0	342	31	6	26	5	0	0	0	0	0	0	0	0	1	0	0
Mir-309b	2	0	2	1	2	2	3471	1848	438	858	49	43	3	4	1	0	1	3	2	2	5	2
Mir-309c	0	0	1	0	1	0	4247	2040	461	843	47	32	3	0	0	3	1	0	0	1	0	1
Mir-309d	0	0	0	0	0	0	3127	660	177	199	17	4	2	0	0	0	1	0	0	0	1	0
Mir-31	2059	746	19	4	7	14	324	77	1538	682	5457	4810	46601	11243	15226	8836	10787	5909	9723	8050	8567	3659
Mir-315	1333	227	552	239	731	404	977	182	7389	4860	47013	18890	38707	7273	8207	4783	4090	2387	3738	2734	3380	945
Mir-316	79	69	6	1	6	0	6	1	6	4	745	572	2002	761	946	693	503	578	840	454	682	219
Mir-317	712	166	9	2	5	2	1	0	63	108	712	421	1074	487	1609	1473	619	1080	685	566	795	300
Mir-33	18	0	0	0	1	1	4	2	4	6	15	13	27	8	21	5	9	18	14	3	26	9
Mir-34	3475	1052	23	5	19	2	9	1	388	355	682	302	2034	821	1728	1073	977	1259	1362	1140	2026	665
Mir-375	57	26	8	6	3	3	254	73	528	463	280	187	1473	428	1536	1648	1253	1214	1424	1813	3872	1776
Mir-3770	24	10	0	3	1	0	0	0	40	77	729	297	486	212	476	397	174	326	229	117	234	83
Mir-6012	6	0	11	3	1	3	3	3	0	2	67	25	52	32	22	16	0	5	1	0	0	0
Mir-67	19	3	2	0	2	0	0	0	8	14	306	116	222	98	151	126	70	109	122	45	115	32
Mir-7	2689	781	335	75	313	339	14184	4781	8205	5322	118741	53580	83882	22627	23919	16921	7018	6948	6019	6519	3672	1816
Mir-71	4250	693	193	67	240	157	6721	2017	5162	3197	31400	14147	17701	5593	6652	4324	4106	3553	5867	5031	2953	1242
Mir-750	607	105	75	43	22	28	236	46	208	159	3961	1986	51543	18219	33447	16008	27768	18557	48453	27444	54240	20264
Mir-76	1	0	1	0	0	0	0	0	1	3	4337	922	1221	341	553	688	98	180	108	102	63	20
Mir-8	16613	1856	325	89	245	140	3358	726	13932	12339	190349	66964	137263	43165	87009	43072	43574	43506	85535	33174	108512	27802
Mir-87-1	1357	131	73	31	25	15	73	11	221	239	20777	4754	8241	2984	7561	3116	1375	1310	3995	1809	1663	481
Mir-87-2	1347	125	89	35	22	23	72	8	258	217	21269	4931	8316	3032	7565	3228	1490	1393	4147	1948	1719	479
Mir-87-3	1333	130	89	29	29	24	70	9	247	213	20995	4776	8426	3005	7475	3112	1402	1321	4064	1890	1689	487
Mir-927a	179	32	151	64	120	70	89	25	276	193	10933	4286	8494	1663	1819	1201	388	346	299	250	253	77
Mir-927b	0	0	0	1	1	0	2	0	2	1	126	113	488	155	107	79	17	22	9	17	15	5
Mir-929	11	0	0	1	0	0	1	0	2	3	288	165	190	112	152	68	27	31	44	10	35	8
Mir-92a	281	50	339	70	309	162	8370	2442	708	918	1669	830	988	457	525	450	176	301	281	175	107	40
Mir-92b	323	70	183	59	246	158	8698	4018	503	663	1626	995	600	412	331	314	205	261	284	268	150	60
Mir-92c	941	309	425	158	395	259	2617	1245	737	785	3187	1657	1071	467	587	611	505	553	627	799	526	201
Mir-92d	1	0	0	0	2	0	773	124	19	15	37	6	6	3	4	4	0	3	2	2	0	0
Mir-932	28	9	20	11	33	18	26	6	7	3	219	203	608	198	134	72	40	28	55	29	33	6
Mir-965	388	128	10	4	20	13	373	122	846	346	2873	1002	1874	449	744	452	530	355	521	590	331	114
Mir-96a	14492	6148	255	86	166	173	242	86	4899	3110	25268	24281	35815	7409	13526	8140	18310	5000	13833	14558	5920	2331
Mir-96b	5162	2074	1462	564	1191	1001	1030	335	2002	1767	13293	9127	11122	2766	4150	3384	4445	2074	3885	5010	2378	998
Mir-971	1	1	1	3	0	0	0	0	0	1	381	281	857	191	215	145	76	33	53	42	32	6
Mir-993	103	32	169	39	139	57	206	57	269	296	5463	1580	1815	740	811	687	156	213	161	161	106	44
Mir-995a	177	9	12	0	11	2	56	10	44	66	702	184	147	63	101	78	38	63	65	50	46	9
Mir-995b	588	35	118	17	111	32	1429	315	672	1034	5069	1389	630	199	256	302	61	185	112	174	83	37
Mir-9a	10434	2130	1014	834	1566	1595	7164	2549	12184	6064	45227	19817	43163	12299	14984	7780	10763	5703	12059	7215	6174	2610
Mir-9b	1423	226	182	61	219	174	2375	613	2713	1315	10056	2887	5413	1020	3214	1936	1881	1317	1518	1514	1087	402
Mir-9c	14979	7087	1108	2894	1278	4273	27395	9025	54253	17106	106892	40251	39665	21080	47477	14930	34245	10107	34103	18105	18088	4931
Mir-9d	4092	879	1937	905	2509	1795	14776	4310	32682	18172	183088	71108	142433	34551	58383	32704	39401	26033	34234	23431	16208	5432
Mir-bg1	10210	3759	175	656	224	876	566	211	1465	836	6581	8290	2932	4444	13733	3245	7777	2723	20552	6220	5449	1637
Mir-bg10	79	8	8	3	3	3	3	0	1	1	669	247	69	34	8	7	3	6	3	6	1	1
Mir-bg11	4	1	1	3	3	0	0	0	0	0	1	4	15	5	2	0	0	0	1	1	1	0
Mir-bg12	49	11	63	13	39	18	27	17	0	2	33	14	57	6	63	57	3	7	7	13	7	4
Mir-bg13	4	0	7	1	7	2	1	1	1	0	0	1	7	0	3	2	0	1	1	1	1	0
Mir-bg14	30	4	7	7	19	7	92	33	15	26	50	34	36	5	5	14	0	2	2	2	1	1
Mir-bg15	2	0	0	0	1	0	6	1	1	1	18	5	8	1	8	6	6	2	3	1	5	0
Mir-bg16	0	0	0	1	1	2	23	1	2	1	1	0	1	0	3	0	0	0	0	1	0	0
Mir-bg17	29	7	1	0	2	2	14	13	7	9	26	18	23	16	16	9	7	7	13	16	3	3
Mir-bg18	2	0	0	0	0	0	2	1	1	0	4	3	4	2	3	5	2	1	1	0	1	0
Mir-bg19	2	1	0	1	1	1	21	1	87	95	272	104	99	25	37	53	0	0	1	0	1	0
Mir-bg2	61	117	2	4	3	0	2	0	124	158	2228	795	2032	634	997	498	918	517	1185	726	986	403
Mir-bg20	10	1	0	0	1	1	16	6	3	0	24	13	11	2	2	3	6	2	2	0	3	0
Mir-bg21	5	1	0	0	0	0	2	0	2	3	19	4	7	3	4	5	1	6	3	6	2	2
Mir-bg22	0	0	1	0	0	0	1	0	3	2	13	7	14	9	1	0	3	0	10	2	3	2
Mir-bg23	132	4	95	18	80	31	91	13	29	20	208	72	137	27	55	24	28	24	47	19	62	12
Mir-bg24	19	2	3	1	3	0	50	5	18	11	118	31	32	9	33	20	9	8	18	11	8	3
Mir-bg25	2	1	1	0	0	0	2	0	1	0	8	2	3	1	3	0	3	4	1	2	5	1
Mir-bg26	3	1	0	0	0	0	1	0	0	2	29	3	13	3	29	12	1	0	3	0	2	0
Mir-bg27	2	1	1	1	0	0	0	0	4	3	43	21	20	9	15	14	1	1	4	4	2	0
Mir-bg28	1	1	0	0	0	0	0	0	1	5	6	2	5	2	8	9	0	0	2	0	0	1
Mir-bg29	69	109	9	5	4	2	3	2	22	44	2604	992	1704	750	1328	591	1086	704	2194	793	1578	488
Mir-bg30	22	11	2	0	3	0	5	2	10	2	29	12	13	5	16	19	12	9	16	17	3	3
Mir-bg31	0	0	0	0	2	0	175	70	7	3	0	0	0	0	1	1	0	0	0	0	0	0
Mir-bg32	50	19	32	47	60	38	2843	868	270	67	71	26	69	27	37	13	43	6	49	14	37	10
Mir-bg33a	2	0	0	0	0	0	785	231	40	12	16	5	8	3	5	3	1	3	0	0	1	0
Mir-bg33b	0	1	0	0	1	1	402	176	30	15	4	1	5	0	6	3	2	0	0	0	0	0
Mir-bg34a	0	0	0	0	0	0	216	65	3	4	12	4	1	2	1	0	0	1	1	0	0	0
Mir-bg34b	1	0	0	0	0	0	234	54	5	5	13	6	3	1	2	0	2	0	0	0	0	0
Mir-bg34c	0	0	0	0	0	0	183	48	8	4	9	3	2	1	2	0	1	0	1	0	0	0
Mir-bg35	5	0	0	0	0	0	2	0	0	1	6	1	3	2	2	2	1	1	2	2	0	0
Mir-bg36	0	0	0	0	0	0	5	0	6	4	14	4	4	3	8	13	3	4	4	2	0	1
Mir-bg37a	290	185	663	514	506	567	2920	516	97	38	48	13	11	5	19	5	12	2	13	10	18	3
Mir-bg37b	403	221	783	537	554	640	2996	485	92	46	49	11	16	2	34	4	22	10	19	11	31	3
Mir-bg37c	17	5	22	19	36	33	153	22	4	3	1	0	0	0	1	0	0	1	0	1	0	0
Mir-bg37d	399	209	759	538	593	606	2984	520	90	33	40	8	12	2	22	2	22	4	17	15	14	3
Mir-bg38a	7	0	5	0	9	1	98	16	1	1	2	0	0	0	0	0	0	0	1	0	0	0
Mir-bg38b	9	0	4	4	12	9	93	20	0	0	0	0	0	0	0	0	1	0	0	0	0	0
Mir-bg38c	2	0	3	2	6	6	90	19	2	1	2	0	0	0	0	0	0	0	1	0	0	0
Mir-bg39a	1	0	2	0	1	2	9	1	0	1	0	0	0	0	0	0	0	0	1	0	0	0
Mir-bg39b	4	0	1	1	2	0	5	1	0	1	0	0	0	0	1	0	0	0	0	0	0	0
Mir-bg3a	2207	1878	390	437	213	1053	904	590	2762	1608	2586	4368	2874	3320	3851	2580	4611	2263	3796	3552	1983	1298
Mir-bg3b	14	1	12	2	3	2	18	3	20	10	37	39	32	43	36	12	27	16	26	9	21	10
Mir-bg40a	374	168	487	189	403	204	1007	216	19	16	12	2	0	0	30	6	21	7	23	12	26	9
Mir-bg40b	610	465	570	746	457	884	639	239	40	8	8	2	0	0	14	3	30	4	20	6	24	10
Mir-bg40c	308	299	290	238	224	306	335	150	31	2	2	2	1	0	8	4	14	3	11	6	22	5
Mir-bg41	1	1	1	1	1	4	47	10	1	1	0	0	0	0	0	0	0	0	0	0	0	1
Mir-bg42	1	2	0	1	1	0	1	2	3	1	2	2	2	3	5	5	3	4	0	0	0	0
Mir-bg43a	96	0	0	2	0	0	3	0	5	2	32	9	11	0	30	14	3	3	6	10	2	3
Mir-bg43b	57	0	0	0	0	0	3	0	3	0	12	0	6	1	20	7	1	5	10	2	2	0
Mir-bg44	0	0	0	0	0	0	0	0	1	0	8	7	5	1	0	2	0	1	0	0	1	1
Mir-bg45a	8	0	4	4	3	2	9	3	2	3	4	4	0	0	0	1	0	0	0	0	2	1
Mir-bg45b	5	1	3	4	5	4	6	3	2	2	2	3	3	0	2	2	1	0	2	0	0	0
Mir-bg46	6	0	3	2	3	0	12	7	1	1	2	2	0	1	1	1	1	0	0	1	2	0
Mir-bg47	32	3	70	14	51	22	156	21	10	6	6	2	4	1	5	3	5	4	4	10	5	3
Mir-bg48	0	0	0	0	0	0	3	0	1	8	12	4	15	1	2	2	0	0	0	0	0	0
Mir-bg49	0	0	0	0	1	0	4	0	14	11	37	22	25	3	6	21	0	0	0	0	0	0
Mir-bg4a	338	198	36	29	21	36	265	119	495	373	1791	1553	522	689	1493	1005	937	687	973	717	664	369
Mir-bg4b	159	103	22	18	20	25	271	72	218	209	1203	1181	259	515	940	687	562	359	663	520	192	131
Mir-bg4c	157	98	35	17	27	35	226	59	209	207	1080	1231	229	498	976	646	493	375	626	533	185	135
Mir-bg50	1	0	0	0	0	0	14	1	43	68	249	53	120	21	42	43	0	2	0	0	1	0
Mir-bg51a	1	0	0	0	0	0	21	3	52	79	559	125	201	14	78	154	0	2	0	0	2	0
Mir-bg51b	0	0	0	0	0	0	8	0	22	35	175	78	101	23	25	35	0	0	1	0	2	0
Mir-bg52	3	2	0	0	0	0	1	0	2	3	6	7	15	5	5	1	5	5	3	4	4	1
Mir-bg53	5	3	0	0	0	0	4	0	3	0	7	4	8	1	4	1	0	1	2	0	5	2
Mir-bg54	3	2	0	0	0	0	2	0	3	0	4	1	3	2	2	3	0	0	2	1	0	0
Mir-bg55	5	2	9	4	10	2	5	0	1	0	1	0	3	0	14	8	0	1	1	0	1	0
Mir-bg56	16	7	1	9	3	8	4	1	3	1	3	0	16	0	43	34	4	0	3	6	2	0
Mir-bg57	16	4	20	10	16	10	12	1	0	2	2	3	17	1	33	28	1	0	2	2	4	1
Mir-bg58	44	8	13	6	20	4	26	5	0	0	2	2	6	2	55	35	1	2	2	7	4	2
Mir-bg5a	10754	2490	436	158	177	239	94	70	14	6	264	165	41	141	360	215	497	427	641	709	6605	2634
Mir-bg5b	10851	2556	467	152	214	212	93	54	13	6	250	164	41	130	383	198	480	413	620	702	6721	2558
Mir-bg6	14	10	0	0	0	0	0	0	3	5	155	107	205	76	223	102	109	77	126	57	94	42
Mir-bg7	89	27	48	25	27	20	59	27	28	15	324	277	187	109	211	109	105	78	151	111	100	39
Mir-bg8	7	2	0	0	0	0	27	6	26	28	47	34	21	8	28	21	15	8	15	12	11	4
Mir-bg9	2	1	1	0	0	0	1	0	2	7	28	26	4	9	14	2	7	2	6	3	9	2
Mir-iab-4	1	2	0	0	2	0	3	1	173	106	367	246	431	113	127	65	56	46	54	23	56	15
Mir-iab-8	1	2	0	0	2	0	3	1	169	106	361	245	429	112	127	64	56	46	55	23	56	15
